# Supplementary material for: Cold-Dependent Expression and Alternative Splicing of Arabidopsis Long Non-coding RNAs
Source: Front Plant Sci. 2019 Feb 28;10:235. doi: 10.3389/fpls.2019.00235 (PMC6413719; doi:10.3389/fpls.2019.00235)
Supplement: Supplementary file 1 [file Table_1.XLSX]

## Sheet: Table S1A
Calixto et al. (2019) Cold-Dependent Expression and Alternative Splicing of Arabidopsis Long Non-Coding RNAs
Table S1A. LncRNAs in RTD2 (Zhang et al., 2017) and their expression in the RNA-seq time course.
Differentially regulated by cold at the expression (DE) and/or alternative splicing level (DAS).
	Not/low expressed	Expressed
		Not affected	DE-only	DE+DAS	DAS-only	Total
Number of genes	137	107	89	24	22	379
Gene ID	AT1G02952	AT1G04425	AT1G03545	AT1G01448	AT1G07728
	AT1G04295	AT1G07119	AT1G05562	AT1G24148	AT1G11592
	AT1G09421	AT1G07128	AT1G06002	AT1G24825	AT1G22403
	AT1G11185	AT1G08592	AT1G06265	AT1G25098	AT1G26208
	AT1G15002	AT1G16489	AT1G10682	AT1G25175	AT1G34418
	AT1G17232	AT1G17255	AT1G11175	AT1G29357	AT1G34844
	AT1G18382	AT1G20691	AT1G13448	AT1G60505	AT1G60525
	AT1G18735	AT1G26218	AT1G14518	AT1G69572	AT1G60545
	AT1G19968	AT1G28685	AT1G15175	AT1G72855	AT1G70518
	AT1G20065	AT1G28715	AT1G15405	AT1G79529	AT1G80325
	AT1G24068	AT1G29785	AT1G18415	AT2G07042	AT2G05518
	AT1G26235	AT1G33415	AT1G20515	AT2G31751	AT2G27400
	AT1G27008	AT1G46554	AT1G26558	AT2G36792	AT2G39681
	AT1G31258	AT1G48315	AT1G27921	AT3G04485	AT2G42247
	AT1G31485	AT1G50055	AT1G30282	AT3G07215	AT3G26612
	AT1G32172	AT1G52347	AT1G31935	AT3G21755	AT3G27990
	AT1G34392	AT1G53233	AT1G33615	AT3G52072	AT3G63445
	AT1G35545	AT1G58590	AT1G44125	AT4G01593	AT4G08035
	AT1G36992	AT1G64572	AT1G51645	AT4G03935	AT4G36648
	AT1G43765	AT1G67105	AT1G56165	AT4G26255	AT4G37432
	AT1G48698	AT1G67792	AT1G56612	AT4G26795	AT5G18255
	AT1G49938	AT1G69252	AT1G64563	AT5G18245	AT5G54569
	AT1G49952	AT1G69587	AT1G67365	AT5G24735
	AT1G52615	AT1G72852	AT1G68568	AT5G41612
	AT1G53801	AT1G76878	AT1G68872
	AT1G54355	AT2G04852	AT1G70185
	AT1G55525	AT2G05914	AT1G71528
	AT1G56242	AT2G09795	AT1G74088
	AT1G57835	AT2G14115	AT1G75295
	AT1G58808	AT2G15292	AT1G76892
	AT1G64618	AT2G16245	AT1G78265
	AT1G65481	AT2G18440	AT1G79075
	AT1G66173	AT2G18735	AT2G01008
	AT1G67238	AT2G18917	AT2G05995
	AT1G67328	AT2G19572	AT2G06002
	AT1G70581	AT2G21187	AT2G13665
	AT1G71828	AT2G21188	AT2G15128
	AT1G74205	AT2G22821	AT2G24592
	AT1G74545	AT2G23672	AT2G26355
	AT1G75891	AT2G24545	AT2G30362
	AT1G77138	AT2G24755	AT2G31585
	AT1G77992	AT2G32795	AT2G31902
	AT2G05812	AT2G35637	AT2G32179
	AT2G06562	AT2G35738	AT2G33051
	AT2G07213	AT2G35859	AT2G41312
	AT2G10537	AT2G35945	AT2G45315
	AT2G10921	AT2G36307	AT3G03702
	AT2G11852	AT2G37362	AT3G05932
	AT2G13431	AT2G39675	AT3G13277
	AT2G15555	AT2G43375	AT3G25795
	AT2G19582	AT2G44255	AT3G44798
	AT2G19796	AT2G44995	AT3G45638
	AT2G22955	AT2G45023	AT3G46668
	AT2G24735	AT2G45245	AT3G48115
	AT2G26692	AT2G46192	AT3G51075
	AT2G26882	AT2G46572	AT3G51238
	AT2G30115	AT3G01142	AT3G53365
	AT2G30984	AT3G01202	AT3G57157
	AT2G32315	AT3G05905	AT3G59068
	AT2G33815	AT3G06125	AT4G02005
	AT2G37555	AT3G13061	AT4G12917
	AT2G40008	AT3G15536	AT4G13918
	AT2G41178	AT3G17185	AT4G16892
	AT2G42388	AT3G18535	AT4G17098
	AT2G42425	AT3G29644	AT4G22233
	AT2G42835	AT3G46658	AT4G25719
	AT2G45685	AT3G52535	AT4G26095
	AT2G45780	AT3G52605	AT4G26582
	AT2G47895	AT3G54366	AT4G27852
	AT3G05152	AT3G54625	AT4G28652
	AT3G06962	AT3G56408	AT4G31248
	AT3G12502	AT3G57965	AT4G37225
	AT3G14185	AT3G59765	AT4G38545
	AT3G18362	AT3G62895	AT4G38932
	AT3G19002	AT3G63540	AT4G40065
	AT3G20978	AT4G00975	AT5G01595
	AT3G21781	AT4G04221	AT5G01732
	AT3G22072	AT4G04223	AT5G03285
	AT3G22121	AT4G06701	AT5G05435
	AT3G24332	AT4G09432	AT5G06865
	AT3G24542	AT4G09695	AT5G09443
	AT3G27884	AT4G13505	AT5G15845
	AT3G41761	AT4G14548	AT5G28262
	AT3G44765	AT4G26488	AT5G45472
	AT3G49668	AT4G30975	AT5G48775
	AT3G52742	AT4G36032	AT5G53048
	AT3G52748	AT4G36808	AT5G59662
	AT3G58795	AT4G37553	AT5G64572
	AT3G59695	AT4G38552	AT5G66558
	AT3G59778	AT4G39838
	AT3G60176	AT5G01175
	AT3G60238	AT5G01215
	AT3G61118	AT5G01542
	AT3G61198	AT5G07152
	AT4G01533	AT5G07322
	AT4G03038	AT5G16235
	AT4G03811	AT5G19221
	AT4G04077	AT5G22788
	AT4G04315	AT5G23155
	AT4G10507	AT5G24205
	AT4G15242	AT5G38005
	AT4G16355	AT5G38212
	AT4G20362	AT5G43403
	AT4G23205	AT5G59732
	AT4G25885	AT5G63195
	AT4G26542	AT5G65575
	AT4G28162	AT5G67488
	AT4G30872
	AT4G31398
	AT4G31408
	AT4G34071
	AT4G34332
	AT4G36052
	AT4G37895
	AT4G38215
	AT4G39404
	AT4G40085
	AT5G03668
	AT5G10965
	AT5G15022
	AT5G20225
	AT5G24206
	AT5G28824
	AT5G33439
	AT5G34871
	AT5G36002
	AT5G37485
	AT5G40275
	AT5G40316
	AT5G40348
	AT5G42092
	AT5G44562
	AT5G49138
	AT5G49615
	AT5G50190
	AT5G57735
	AT5G60022

## Sheet: Table S1B
Calixto et al. (2019) Cold-Dependent Expression and Alternative Splicing of Arabidopsis Long Non-Coding RNAs
Table S1B. Summary of classifications of DE and DAS lncRNAs
		DE only	DE+DAS	DAS only	Total
	NAT	56	15	11	82
	other RNA	23	6	6	35
	sORFs	5	1	2	8
	lncRNAs	2	0	1	3
	Protein-coding?	2	1	0	3
	TasiRNA*	1	0	2	3
	No classification	0	1	0	1
	Total	89	24	22	135
	* note - one of the Tasi RNAs - TAS4 is now annotated an sORF27 (Hsu et al. (2016)
	such that 9 of the above lncRNAs are sORFs.

## Sheet: Table S1C
Calixto et al. (2019) Cold-Dependent Expression and Alternative Splicing of Arabidopsis Long Non-Coding RNAs
Table S1C. Gene descriptions of DE lncRNAs and genes overlapping NAT lncRNAs
DE-only	Overlapping gene	Classification	Locus Identifier	Gene Model	Description
89
AT1G03545	AT1G03550	NAT	AT1G03545 AT1G03545.1 Potential natural antisense gene, locus overlaps with AT1G03550 antisense_long_noncoding_rna
AT1G05562	AT1G05560	NAT	AT1G05562 AT1G05562.1 Natural antisense transcript overlaps with AT1G05560;(source:Araport11) antisense_long_noncoding_rna
AT1G06002	AT1G06000	NAT	AT1G06002 AT1G06002.1 Natural antisense transcript overlaps with AT1G06000;(source:Araport11) antisense_long_noncoding_rna
AT1G06265	AT1G06260	NAT	AT1G06265 AT1G06265.1 Natural antisense transcript overlaps with AT1G06260;(source:Araport11) antisense_long_noncoding_rna
AT1G10682		sORF1	AT1G10682 AT1G10682.1 Has been identified as a translated small open reading frame by ribosome profiling. other_rna SHORT OPEN READING FRAME 1 (SORF1) SHORT OPEN READING FRAME 1 (SORF1)
AT1G11175		other RNA	AT1G11175 AT1G11175.1 other_RNA;(source:Araport11) other_rna
AT1G13448	AT1G13450	NAT	AT1G13448 AT1G13448.1 Natural antisense transcript overlaps with AT1G13450;(source:Araport11) antisense_long_noncoding_rna
AT1G14518		other RNA	AT1G14518 AT1G14518.1 other_RNA;(source:Araport11) other_rna
AT1G15175	AT1G15170	NAT	AT1G15175 AT1G15175.1 Natural antisense transcript overlaps with AT1G15170;(source:Araport11) antisense_long_noncoding_rna
AT1G15405		other RNA	AT1G15405 AT1G15405.1 other_RNA;(source:Araport11) other_rna
AT1G18415	AT1G18420	NAT	AT1G18415 AT1G18415.1 Natural antisense transcript overlaps with AT1G18420;(source:Araport11) antisense_long_noncoding_rna
AT1G20515	AT1G20520	NAT	AT1G20515 AT1G20515.1 Natural antisense transcript overlaps with AT1G20520;(source:Araport11) antisense_long_noncoding_rna
AT1G26558		other RNA	AT1G26558 AT1G26558.1 other_RNA;(source:Araport11) other_rna
AT1G27921	AT1G27920	NAT	AT1G27921 AT1G27921.1 Natural antisense transcript overlaps with AT1G27920;(source:Araport11) antisense_long_noncoding_rna
AT1G30282	AT1G30280	NAT	AT1G30282 AT1G30282.1 Natural antisense transcript overlaps with AT1G30280;(source:Araport11) antisense_long_noncoding_rna
AT1G31935		sORF12	AT1G31935 AT1G31935.1 Has been identified as a translated small open reading frame by ribosome profiling. other_rna SHORT OPEN READING FRAME 12 (SORF12) SHORT OPEN READING FRAME 12 (SORF12)
AT1G33615		other RNA	AT1G33615 AT1G33615.1 None;(source:Araport11) other_rna
AT1G44125	AT1G44120	NAT	AT1G44125 AT1G44125.1 Natural antisense transcript overlaps with AT1G44120;(source:Araport11) antisense_long_noncoding_rna
AT1G51645	AT1G51640	NAT	AT1G51645 AT1G51645.1 Natural antisense transcript overlaps with AT1G51640;(source:Araport11) antisense_long_noncoding_rna
AT1G56165	AT1G56160	NAT	AT1G56165 AT1G56165.1 Natural antisense transcript overlaps with AT1G56160;(source:Araport11) antisense_long_noncoding_rna
AT1G56612	AT1G56610	NAT	AT1G56612 AT1G56612.1 Natural antisense transcript overlaps with AT1G56610;(source:Araport11) antisense_long_noncoding_rna
AT1G64563		other RNA	AT1G64563 AT1G64563.1 other_RNA;(source:Araport11) other_rna
AT1G67365	AT1G67370	NAT	AT1G67365 AT1G67365.1 Natural antisense transcript overlaps with AT1G67370;(source:Araport11) antisense_long_noncoding_rna
AT1G68568	AT1G68570	NAT	AT1G68568 AT1G68568.1 Natural antisense transcript overlaps with AT1G68570;(source:Araport11) antisense_rna
AT1G68872		other RNA	AT1G68872 AT1G68872.1 Unknown gene other_rna
AT1G70185		other RNA	AT1G70185 AT1G70185.1 other_RNA;(source:Araport11) other_rna
AT1G71528	AT1G71530	NAT	AT1G71528 AT1G71528.1 Natural antisense transcript overlaps with AT1G71530;(source:Araport11) antisense_long_noncoding_rna
AT1G74088		protein-coding?	AT1G74088 AT1G74088.2 galacturonosyltransferase;(source:Araport11) protein_coding
AT1G75295	AT1G75290	NAT	AT1G75295 AT1G75295.1 Natural antisense transcript overlaps with AT1G75290 and AT1G75300;(source:Araport11) antisense_long_noncoding_rna
AT1G75295	AT1G75300		AT1G75295 AT1G75295.1 Natural antisense transcript overlaps with AT1G75290 and AT1G75300;(source:Araport11) antisense_long_noncoding_rna
AT1G76892	AT1G76890	NAT	AT1G76892 AT1G76892.1 Natural antisense transcript overlaps with AT1G76890;(source:Araport11) antisense_long_noncoding_rna
AT1G78265	AT1G78270	NAT	AT1G78265 AT1G78265.1 Natural antisense transcript overlaps with AT1G78270;(source:Araport11) antisense_long_noncoding_rna
AT1G79075		sORF17	AT1G79075 AT1G79075.1 Has been identified as a translated small open reading frame by ribosome profiling. other_rna SHORT OPEN READING FRAME 17 (SORF17) SHORT OPEN READING FRAME 17 (SORF17)
AT2G01008		protein-coding?	AT2G01008 AT2G01008.1 maternal effect embryo arrest protein;(source:Araport11) protein_coding
AT2G05995		other RNA	AT2G05995 AT2G05995.1 other_RNA;(source:Araport11) other_rna
AT2G06002		other RNA	AT2G06002 AT2G06002.1 other_RNA;(source:Araport11) other_rna
AT2G13665	AT2G13660	NAT	AT2G13665 AT2G13665.1 Natural antisense transcript overlaps with AT2G13660;(source:Araport11) antisense_long_noncoding_rna
AT2G15128		other RNA	AT2G15128 AT2G15128.1 other_RNA;(source:Araport11) other_rna
AT2G24592		lncRNA	AT2G24592 AT2G24592.1 hypothetical protein;(source:Araport11) long_noncoding_rna
AT2G26355	AT2G26360	NAT	AT2G26355 AT2G26355.1 Natural antisense transcript overlaps with AT2G26360. The RNA is cell-to-cell mobile. antisense_long_noncoding_rna
AT2G30362	AT2G30360	NAT	AT2G30362 AT2G30362.1 Natural antisense transcript overlaps with AT2G30360;(source:Araport11) antisense_long_noncoding_rna
AT2G31585		other RNA	AT2G31585 AT2G31585.1 other_RNA;(source:Araport11) other_rna
AT2G31902	AT2G31900	NAT	AT2G31902 AT2G31902.1 Natural antisense transcript overlaps with AT2G31900;(source:Araport11) antisense_rna
AT2G32179	AT2G32180	NAT	AT2G32179 AT2G32179.1 Natural antisense transcript overlaps with AT2G32180;(source:Araport11) antisense_long_noncoding_rna
AT2G33051	AT2G33050	NAT	AT2G33051 AT2G33051.1 Natural antisense transcript overlaps with AT2G33050;(source:Araport11) antisense_long_noncoding_rna
AT2G41312		sORF13	AT2G41312 AT2G41312.1 Has been identified as a translated small open reading frame by ribosome profiling. other_rna SHORT OPEN READING FRAME 13 (SORF13) SHORT OPEN READING FRAME 13 (SORF13)
AT2G45315	AT2G45310	NAT	AT2G45315 AT2G45315.1 Natural antisense transcript overlaps with AT2G45310;(source:Araport11) antisense_long_noncoding_rna
AT3G03702	AT3G03700	NAT	AT3G03702 AT3G03702.1 Natural antisense transcript overlaps with AT3G03700;(source:Araport11) antisense_long_noncoding_rna
AT3G05932	AT3G05930	NAT	AT3G05932 AT3G05932.1 Potential natural antisense gene, locus overlaps with AT3G05930 antisense_long_noncoding_rna
AT3G13277		other RNA	AT3G13277 AT3G13277.1 other_RNA;(source:Araport11) other_rna
AT3G25795		Tasi4 RNA; sORF27; MYB75 (PAP1)	AT3G25795 AT3G25795.1 Encodes a trans-acting siRNA that is phosphate starvation-upregulated and activated by PAP1 (MYB75). Has been identified as a translated small open reading frame by ribosome profiling. other_rna TRANS ACTING SIRNA 4 (TAS4) TRANS ACTING SIRNA 4 (TAS4);SHORT OPEN READING FRAME 27 (SORF27)
AT3G44798		other RNA	AT3G44798 AT3G44798.1 other_RNA;(source:Araport11) other_rna
AT3G45638		other RNA	AT3G45638 AT3G45638.1 other_RNA;(source:Araport11) other_rna
AT3G46668		lncRNA	AT3G46668 AT3G46668.1 None;(source:Araport11) antisense_long_noncoding_rna
AT3G48115		other RNA	AT3G48115 AT3G48115.1 other_RNA;(source:Araport11) other_rna
AT3G51075	AT3G51070	NAT	AT3G51075 AT3G51075.1 Natural antisense transcript overlaps with AT3G51070;(source:Araport11) antisense_long_noncoding_rna
AT3G51238	AT3G51240	NAT	AT3G51238 AT3G51238.1 Natural antisense transcript overlaps with AT3G51240;(source:Araport11) antisense_long_noncoding_rna
AT3G53365		other RNA	AT3G53365 AT3G53365.1 other_RNA;(source:Araport11) other_rna
AT3G57157		sORF5	AT3G57157 AT3G57157.1 Has been identified as a translated small open reading frame by ribosome profiling. other_rna SHORT OPEN READING FRAME 5 (SORF5) SHORT OPEN READING FRAME 5 (SORF5)
AT3G59068	AT3G59070	NAT	AT3G59068 AT3G59068.1 Natural antisense transcript overlaps with AT3G59070;(source:Araport11) antisense_long_noncoding_rna
AT4G02005		other RNA	AT4G02005 AT4G02005.1 None;(source:Araport11) other_rna
AT4G12917		other RNA	AT4G12917 AT4G12917.1 other_RNA;(source:Araport11) other_rna
AT4G13918	AT4G13920	NAT	AT4G13918 AT4G13918.1 Natural antisense transcript overlaps with AT4G13920;(source:Araport11) antisense_long_noncoding_rna
AT4G16892		other RNA	AT4G16892 AT4G16892.1 other_RNA;(source:Araport11) other_rna
AT4G17098	AT4G17100	NAT	AT4G17098 AT4G17098.1 Natural antisense transcript overlaps with AT4G17100;(source:Araport11) antisense_long_noncoding_rna
AT4G22233	AT4G22235	NAT	AT4G22233 AT4G22233.1 Natural antisense transcript overlaps with AT4G22235;(source:Araport11) antisense_long_noncoding_rna
AT4G25719	AT4G25720	NAT	AT4G25719 AT4G25719.1 Natural antisense transcript overlaps with AT4G25720;(source:Araport11) antisense_long_noncoding_rna
AT4G26095	AT4G26090	NAT	AT4G26095 AT4G26095.1 Natural antisense transcript overlaps with AT4G26090;(source:Araport11) antisense_long_noncoding_rna
AT4G26582	AT4G26590	NAT	AT4G26582 AT4G26582.1 Natural antisense transcript overlaps with AT4G26590;(source:Araport11) antisense_long_noncoding_rna
AT4G27852	AT4G27850	NAT	AT4G27852 AT4G27852.1 Natural antisense transcript overlaps with AT4G27850 and AT4G27860;(source:Araport11) antisense_long_noncoding_rna
AT4G27852	AT4G27860		AT4G27852 AT4G27852.1 Natural antisense transcript overlaps with AT4G27850 and AT4G27860;(source:Araport11) antisense_long_noncoding_rna
AT4G28652	AT4G28650	NAT	AT4G28652 AT4G28652.1 Natural antisense transcript overlaps with AT4G28650;(source:Araport11) antisense_long_noncoding_rna
AT4G31248	AT4G31250	NAT	AT4G31248 AT4G31248.1 Natural antisense transcript overlaps with AT4G31250;(source:Araport11) antisense_long_noncoding_rna
AT4G37225	AT4G37230	NAT	AT4G37225 AT4G37225.1 Natural antisense transcript overlaps with AT4G37230;(source:Araport11) antisense_long_noncoding_rna
AT4G38545	AT4G38530	NAT	AT4G38545 AT4G38545.1 Natural antisense transcript overlaps with AT4G38530 and AT4G38540;(source:Araport11) antisense_long_noncoding_rna
AT4G38545	AT4G38540		AT4G38545 AT4G38545.1 Natural antisense transcript overlaps with AT4G38530 and AT4G38540;(source:Araport11) antisense_long_noncoding_rna
AT4G38932	AT4G38930	NAT	AT4G38932 AT4G38932.1 Natural antisense transcript overlaps with AT4G38930;(source:Araport11) antisense_long_noncoding_rna
AT4G40065		other RNA	AT4G40065 AT4G40065.1 other_RNA;(source:Araport11) other_rna
AT5G01595	AT5G01600	NAT	AT5G01595 AT5G01595.1 Natural antisense transcript overlaps with AT5G01600;(source:Araport11) antisense_long_noncoding_rna
AT5G01732	AT5G01730	NAT	AT5G01732 AT5G01732.1 Natural antisense transcript overlaps with AT5G01730;(source:Araport11) antisense_long_noncoding_rna
AT5G03285		other RNA	AT5G03285 AT5G03285.1 other_RNA;(source:Araport11) other_rna
AT5G05435	AT5G05430	NAT	AT5G05435 AT5G05435.1 Natural antisense transcript overlaps with AT5G05430;(source:Araport11) antisense_long_noncoding_rna
AT5G06865	AT5G06860	NAT	AT5G06865 AT5G06865.1 Natural antisense transcript overlaps with AT5G06860;(source:Araport11) antisense_long_noncoding_rna
AT5G09443	AT5G09445	NAT	AT5G09443 AT5G09443.1 Natural antisense transcript overlaps with AT5G09445;(source:Araport11) antisense_long_noncoding_rna
AT5G15845	AT5G15850	NAT	AT5G15845 AT5G15845.1 Natural antisense transcript overlaps with AT5G15850;(source:Araport11) antisense_long_noncoding_rna
AT5G28262		other RNA	AT5G28262 AT5G28262.1 other_RNA;(source:Araport11) other_rna
AT5G45472	AT5G45470	NAT	AT5G45472 AT5G45472.1 Potential natural antisense gene, locus overlaps with AT5G45470 antisense_long_noncoding_rna
AT5G48775	AT5G48770	NAT	AT5G48775 AT5G48775.1 Natural antisense transcript overlaps with AT5G48770;(source:Araport11) antisense_long_noncoding_rna
AT5G53048	AT5G53050	NAT	AT5G53048 AT5G53048.1 Natural antisense transcript overlaps with AT5G53050;(source:Araport11) antisense_long_noncoding_rna
AT5G59662	AT5G59660	NAT	AT5G59662 AT5G59662.1 Natural antisense transcript overlaps with AT5G59660;(source:Araport11) antisense_long_noncoding_rna
AT5G64572	AT5G64570	NAT	AT5G64572 AT5G64572.1 Natural antisense transcript overlaps with AT5G64570;(source:Araport11) antisense_long_noncoding_rna
AT5G66558	AT5G66560	NAT	AT5G66558 AT5G66558.1 Natural antisense transcript overlaps with AT5G66560;(source:Araport11) antisense_long_noncoding_rna
	NAT with two potential target genes

## Sheet: Table S1D
Calixto et al. (2019) Cold-Dependent Expression and Alternative Splicing of Arabidopsis Long Non-Coding RNAs
Table S1D. Gene descriptions of DE+DAS lncRNAs and genes overlapping NAT lncRNAs
DE+DAS	Overlapping gene	Classification		Locus Identifier	Gene Model	Description
AT1G01448	AT1G01450	NAT		AT1G01448 AT1G01448.1 Natural antisense transcript overlaps with AT1G01450;(source:Araport11) antisense_long_noncoding_rna
AT1G24148		protein-coding?		AT1G24148 AT1G24148.1 hypothetical protein;(source:Araport11) protein_coding
AT1G24825				no information
AT1G25098	AT1G25097	NAT		AT1G25098 AT1G25098.1 Natural antisense transcript overlaps with AT1G25097;(source:Araport11) antisense_long_noncoding_rna
AT1G25175		other RNA		AT1G25175 AT1G25175.1 None;(source:Araport11) other_rna
AT1G29357	AT1G29355	NAT		AT1G29357 AT1G29357.1 Natural antisense transcript overlaps with AT1G29355;(source:Araport11) antisense_long_noncoding_rna
AT1G60505	AT1G60510	NAT		AT1G60505 AT1G60505.1 Natural antisense transcript overlaps with AT1G60510;(source:Araport11) antisense_long_noncoding_rna
AT1G69572	AT1G69570	NAT		AT1G69572 AT1G69572.1 Circadian regulated lncRNA, natural antisense gene of CDF5 (AT1G69570). Displays antiphasic expression pattern in relation to CDF5 expression (PMID:28758689). antisense_long_noncoding_rna (FLORE) (FLORE)
AT1G72855	AT1G72860	NAT		AT1G72855 AT1G72855.1 Natural antisense transcript overlaps with AT1G72860;(source:Araport11) antisense_long_noncoding_rna
AT1G79529	AT1G79530	NAT		AT1G79529 AT1G79529.1 Natural antisense transcript overlaps with AT1G79530;(source:Araport11) antisense_long_noncoding_rna
AT2G07042		other RNA		AT2G07042 AT2G07042.1 other_RNA;(source:Araport11) other_rna
AT2G31751	AT2G31750	NAT		AT2G31751 AT2G31751.1 Potential natural antisense gene, locus overlaps with AT2G31750 antisense_long_noncoding_rna
AT2G36792	AT2G36790	NAT		AT2G36792 AT2G36792.1 Natural antisense transcript overlaps with AT2G36790;(source:Araport11) antisense_long_noncoding_rna
AT3G04485		other RNA		AT3G04485 AT3G04485.1 other_RNA;(source:Araport11) other_rna
AT3G07215		other RNA		AT3G07215 AT3G07215.1 other_RNA;(source:Araport11) other_rna
AT3G21755	AT3G21760	NAT		AT3G21755 AT3G21755.1 Natural antisense transcript overlaps with AT3G21760;(source:Araport11) antisense_long_noncoding_rna
AT3G52072	AT3G52070	NAT		AT3G52072 AT3G52072.1 Natural antisense transcript overlaps with AT3G52070;(source:Araport11) antisense_long_noncoding_rna
AT4G01593	AT4G01595	NAT		AT4G01593 AT4G01593.1 Natural antisense transcript overlaps with AT4G01595;(source:Araport11) antisense_long_noncoding_rna
AT4G03935		other RNA		AT4G03935 AT4G03935.1 None;(source:Araport11) other_rna
AT4G26255		other RNA		AT4G26255 AT4G26255.1 other_RNA;(source:Araport11) other_rna
AT4G26795	AT4G26790	NAT		AT4G26795 AT4G26795.1 Natural antisense transcript overlaps with AT4G26790;(source:Araport11) antisense_long_noncoding_rna
AT5G18245	AT5G18240	NAT		AT5G18245 AT5G18245.1 Natural antisense transcript overlaps with AT5G18240;(source:Araport11) antisense_long_noncoding_rna
AT5G24735		sORF31		AT5G24735 AT5G24735.1 Has been identified as a translated small open reading frame by ribosome profiling. other_rna SHORT OPEN READING FRAME 31 (SORF31) SHORT OPEN READING FRAME 31 (SORF31)
AT5G41612	AT5G41610	NAT		AT5G41612 AT5G41612.1 Natural antisense transcript overlaps with AT5G41610;(source:Araport11) antisense_long_noncoding_rna

## Sheet: Table S1E
Calixto et al. (2019) Cold-Dependent Expression and Alternative Splicing of Arabidopsis Long Non-Coding RNAs
Table S1E. Gene descriptions of DAS only lncRNAs and genes overlapping NAT lncRNAs
DE+DAS	Overlapping gene	Classification		Locus Identifier	Gene Model	Description
AT1G07728	AT1G07725	NAT		AT1G07728 AT1G07728.1 Natural antisense transcript overlaps with AT1G07725;(source:Araport11) antisense_long_noncoding_rna
AT1G11592		other RNA		AT1G11592 AT1G11592.1 other_RNA;(source:Araport11) other_rna
AT1G22403		other RNA		AT1G22403 AT1G22403.1 other_RNA;(source:Araport11) other_rna
AT1G26208	AT1G26210	NAT		AT1G26208 AT1G26208.1 Natural antisense transcript overlaps with AT1G26210;(source:Araport11) antisense_long_noncoding_rna
AT1G34418		sORF15		AT1G34418 AT1G34418.1 Has been identified as a translated small open reading frame by ribosome profiling. other_rna SHORT OPEN READING FRAME 15 (SORF15) SHORT OPEN READING FRAME 15 (SORF15)
AT1G34844	AT1G34842	NAT		AT1G34844 AT1G34844.1 Natural antisense transcript overlaps with AT1G34842;(source:Araport11) antisense_long_noncoding_rna
AT1G60525	AT1G60530	NAT		AT1G60525 AT1G60525.1 Natural antisense transcript overlaps with AT1G60530;(source:Araport11) antisense_long_noncoding_rna
AT1G60545	AT1G60540	NAT		AT1G60545 AT1G60545.1 Natural antisense transcript overlaps with AT1G60540;(source:Araport11) antisense_long_noncoding_rna
AT1G70518		other RNA		AT1G70518 AT1G70518.1 other_RNA;(source:Araport11) other_rna
AT1G80325	AT1G80320	NAT		AT1G80325 AT1G80325.1 Natural antisense transcript overlaps with AT1G80320;(source:Araport11) antisense_long_noncoding_rna
AT2G05518		other RNA		AT2G05518 AT2G05518.1 other_RNA;(source:Araport11) other_rna
AT2G27400		TAS1a		AT2G27400 AT2G27400.1 Trans-acting siRNA1a primary transcript (TAS1a). Regulated by miR173. other_rna TRANS-ACTING SIRNA1A (TAS1A) TRANS-ACTING SIRNA1A (TAS1A)
AT2G39681		TAS2		AT2G39681 AT2G39681.1 Trans-acting siRNA primary transcript. RDR6-dependent trans-acting siRNA-generating locus. Regulated by miR173. Produces at least four distinct ta-siRNAs directed against PPR genes. other_rna TRANS-ACTING SIRNA2 (TAS2) TRANS-ACTING SIRNA2 (TAS2)
AT2G42247	AT1G80320	NAT		AT2G42247 AT2G42247.1 Natural antisense transcript overlaps with AT2G42250;(source:Araport11) antisense_long_noncoding_rna
AT3G26612		sORF28		AT3G26612 AT3G26612.1 Has been identified as a translated small open reading frame by ribosome profiling. other_rna SHORT OPEN READING FRAME 28 (SORF28) SHORT OPEN READING FRAME 28 (SORF28)
AT3G27990		lncRNA		AT3G27990 AT3G27990.1 None;(source:Araport11) antisense_long_noncoding_rna
AT3G63445	AT3G63440	NAT		AT3G63445 AT3G63445.1 Natural antisense transcript overlaps with AT3G63440;(source:Araport11) antisense_long_noncoding_rna
AT4G08035		other RNA		AT4G08035 AT4G08035.1 other_RNA;(source:Araport11) other_rna
AT4G36648		other RNA		AT4G36648 AT4G36648.1 other_RNA;(source:Araport11) other_rna
AT4G37432	AT4G37430	NAT		AT4G37432 AT4G37432.1 Natural antisense transcript overlaps with AT4G37430;(source:Araport11) antisense_long_noncoding_rna
AT5G18255	AT5G18260	NAT		AT5G18255 AT5G18255.1 Natural antisense transcript overlaps with AT5G18260;(source:Araport11) antisense_long_noncoding_rna
AT5G54569	AT5G54570	NAT		AT5G54569 AT5G54569.1 Natural antisense transcript overlaps with AT5G54570;(source:Araport11) antisense_long_noncoding_rna

## Sheet: Table S1F
Calixto et al. (2019) Cold-Dependent Expression and Alternative Splicing of Arabidopsis Long Non-Coding RNAs
Table S1F. Gene descriptions of genes overlapping DE NATs
NAT overlapping gene		Locus Identifier Gene Model Description
AT1G03550		AT1G03550 AT1G03550.1 Secretory carrier membrane protein (SCAMP) family protein;(source:Araport11) protein_coding SECRETORY CARRIER MEMBRANE PROTEIN 4 (SCAMP4) (ATSCAMP4);SECRETORY CARRIER MEMBRANE PROTEIN 4 (SCAMP4)
AT1G05560		AT1G05560 AT1G05560.1 A UDP-glucose transferase localized in the phragmoplast. It has been co-purified with the callose synthase complex and may transfer UDP-glucose from sucrose synthase to the callose synthase and thus help form a substrate channel for the synthesis of callose at the forming cell plate. Induced by salicylic acid. Independent of NPR1 for their induction by salicylic acid. UGT1 e…
AT1G06000		AT1G06000 AT1G06000.1 encodes a flavonol-7-O-rhamnosyltransferase involved in the formation of rhamnosylated flavonols protein_coding (UGT89C1) (UGT89C1)
AT1G06260		AT1G06260 AT1G06260.1 Cysteine peptidase,activity detected in leaf and flower. protein_coding
AT1G13450		AT1G13450 AT1G13450.1 Encodes GT-1, a plant transcription factor that binds to one of the cis-acting elements, BoxII, which resides within the upstream promoter region of light-responsive genes. GT-1 was assumed to act as a molecular switch modulated through Ca(2+)-dependent phosphorylation/dephosphorylation in response to light signals. protein_coding GT-1 (GT-1) GT-1 (GT-1)
AT1G15170		AT1G15170 AT1G15170.1 MATE efflux family protein;(source:Araport11) protein_coding
AT1G18420		AT1G18420 AT1G18420.1 Involved in malate efflux response to P-deficiency in root hairs. protein_coding ALUMINUM-ACTIVATED MALATE TRANSPORTER 3 (ALMT3) ALUMINUM-ACTIVATED MALATE TRANSPORTER 3 (ALMT3)
AT1G20520		AT1G20520 AT1G20520.1 DUF241 domain protein, putative (DUF241);(source:Araport11) protein_coding
AT1G27920		AT1G27920 AT1G27920.1 microtubule-associated protein 65-8;(source:Araport11) protein_coding MICROTUBULE-ASSOCIATED PROTEIN 65-8 (MAP65-8)
AT1G30280		AT1G30280 AT1G30280.1 Chaperone DnaJ-domain superfamily protein;(source:Araport11) protein_coding AUXILIN-LIKE7 (AUXILIN-LIKE7) AUXILIN-LIKE7 (AUXILIN-LIKE7)
AT1G44120		AT1G44120 AT1G44120.1 CELLULOSE SYNTHASE INTERACTIVE 2;(source:Araport11) protein_coding CELLULOSE SYNTHASE INTERACTIVE 2 (CSI2) CELLULOSE SYNTHASE INTERACTIVE 2 (CSI2)
AT1G51640		AT1G51640 AT1G51640.1 A member of EXO70 gene family, putative exocyst subunits, conserved in land plants. Arabidopsis thaliana contains 23 putative EXO70 genes, which can be classified into eight clusters on the phylogenetic tree. protein_coding EXOCYST SUBUNIT EXO70 FAMILY PROTEIN G2 (EXO70G2) EXOCYST SUBUNIT EXO70 FAMILY PROTEIN G2 (ATEXO70G2);EXOCYST SUBUNIT EXO70 FAMILY PROTEIN G2 (EXO70G2)
AT1G56160		AT1G56160 AT1G56160.1 Encodes a member of the R2R3 transcription factor gene family that is involved in mediating induced systemic resistance. Genetic analysis of loss of function mutants and overexpressor lines indicates MYB72 is necessary but not sufficient for ISR.Interacts in vivo with EIL3. protein_coding MYB DOMAIN PROTEIN 72 (MYB72) MYB DOMAIN PROTEIN 72 (MYB72);ARABIDOPSIS THALIANA MYB DO…
AT1G56610		AT1G56610 AT1G56610.1 Protein with RNI-like/FBD-like domain;(source:Araport11) protein_coding
AT1G67370		AT1G67370 AT1G67370.1 meiotic asynaptic mutant 1 (ASY1). ASY1 protein is initially distributed as numerous foci throughout the chromatin. During early G2, the foci are juxtaposed to the nascent chromosome axes to form a continuous axis associated signal. protein_coding ASYNAPTIC 1 (ASY1) ASYNAPTIC 1 (ASY1); (ATASY1)
AT1G68570		AT1G68570 AT1G68570.1 NPF3.1 is a membrane localized GA transporter that is expressed in the root endodermis. protein_coding NRT1/ PTR FAMILY 3.1 (NPF3.1) (ATNPF3.1);NRT1/ PTR FAMILY 3.1 (NPF3.1)
AT1G71530		AT1G71530 AT1G71530.1 Protein kinase superfamily protein;(source:Araport11) protein_coding
AT1G75290		AT1G75290 AT1G75290.1 encodes a protein whose sequence is similar to an isoflavone reductase protein_coding
AT1G75300		AT1G75300 AT1G75300.1 encodes a protein whose sequence is similar to an isoflavone reductase protein_coding
AT1G76890		AT1G76890 AT1G76890.2 encodes a plant trihelix DNA-binding protein protein_coding (GT2) (GT2); (AT-GT2)
AT1G78270		AT1G78270 AT1G78270.1 UDP-glucosyl transferase 85A4;(source:Araport11) protein_coding UDP-GLUCOSYL TRANSFERASE 85A4 (UGT85A4) UDP-GLUCOSYL TRANSFERASE 85A4 (AtUGT85A4);UDP-GLUCOSYL TRANSFERASE 85A4 (UGT85A4)
AT2G13660		AT2G13660 AT2G13660.1 hypothetical protein;(source:Araport11) protein_coding
AT2G26360		AT2G26360 AT2G26360.1 Mitochondrial substrate carrier family protein;(source:Araport11) protein_coding
AT2G30360		AT2G30360 AT2G30360.1 Encodes a SOS2-like protein kinase that is a member of the CBL-interacting protein kinase family.Loss of function mutants show a decrease in sensitivity to high pH.Phosphorylates AHA2, a plasma membrane H+ ATPase.This phosphorylation appears to regulate the activity of the proton transporter. protein_coding SOS3-INTERACTING PROTEIN 4 (SIP4) CBL-INTERACTING PROTEIN KINASE 11 …
AT2G31900		AT2G31900 AT2G31900.1 Encodes an novel myosin isoform. protein_coding MYOSIN-LIKE PROTEIN XIF (XIF) MYOSIN XI F (ATXIF);MYOSIN-LIKE PROTEIN XIF (XIF);MYOSIN 5 (ATMYO5)
AT2G32180		AT2G32180 AT2G32180.1 plastid transcriptionally active 18;(source:Araport11) protein_coding PLASTID TRANSCRIPTIONALLY ACTIVE 18 (PTAC18) PLASTID TRANSCRIPTIONALLY ACTIVE 18 (PTAC18)
AT2G33050		no information
AT2G45310		AT2G45310 AT2G45310.1 UDP-D-glucuronate 4-epimerase protein_coding UDP-D-GLUCURONATE 4-EPIMERASE 4 (GAE4) UDP-D-GLUCURONATE 4-EPIMERASE 4 (GAE4)
AT3G03700		AT3G03700 AT3G03700.1 Plasma-membrane choline transporter family protein;(source:Araport11) protein_coding
AT3G05930		AT3G05930 AT3G05930.1 germin-like protein (GLP8) protein_coding GERMIN-LIKE PROTEIN 8 (GLP8) GERMIN-LIKE PROTEIN 8 (GLP8)
AT3G51070		AT3G51070 AT3G51070.1 S-adenosyl-L-methionine-dependent methyltransferases superfamily protein;(source:Araport11) protein_coding
AT3G51240		AT3G51240 AT3G51240.1 Encodes flavanone 3-hydroxylase that is coordinately expressed with chalcone synthase and chalcone isomerases. Regulates flavonoid biosynthesis. Not responsive to auxin or ethylene stimulus (qRT-PCR). protein_coding FLAVANONE 3-HYDROXYLASE (F3H) FLAVANONE 3-HYDROXYLASE (F3H);TRANSPARENT TESTA 6 (TT6); (F3'H)
AT3G59070		AT3G59070 AT3G59070.1 Cytochrome b561/ferric reductase transmembrane with DOMON related domain-containing protein;(source:Araport11) protein_coding
AT4G13920		AT4G13920 AT4G13920.1 receptor like protein 50;(source:Araport11) protein_coding RECEPTOR LIKE PROTEIN 50 (RLP50) RECEPTOR LIKE PROTEIN 50 (RLP50);RECEPTOR LIKE PROTEIN 50 (AtRLP50)
AT4G17100		AT4G17100 AT4G17100.2 poly(U)-specific endoribonuclease-B protein;(source:Araport11) protein_coding
AT4G22235		AT4G22235 AT4G22235.1 Encodes a defensin-like (DEFL) family protein. protein_coding
AT4G25720		AT4G25720 AT4G25720.1 This locus encodes a protein with similarity to gamma-glutamylcyclotransferase that may be involved in catalyzing the formation of pyroglutate residue on proteins that have been post-translationally processed to reveal a glutamine at their N-terminus. Enzymatic assays to test the function of this protein were performed using a truncated form of the protein lacking a signal p…
AT4G26090		AT4G26090 AT4G26090.1 Encodes a plasma membrane protein with leucine-rich repeat, leucine zipper, and P loop domains that confers resistance to Pseudomonas syringae infection by interacting with the avirulence gene avrRpt2. RPS2 protein interacts directly with plasma membrane associated protein RIN4 and this interaction is disrupted by avrRpt2. The mRNA is cell-to-cell mobile. protein_coding RESI…
AT4G26590		AT4G26590 AT4G26590.1 oligopeptide transporter protein_coding OLIGOPEPTIDE TRANSPORTER 5 (OPT5) ARABIDOPSIS THALIANA OLIGOPEPTIDE TRANSPORTER 5 (ATOPT5);OLIGOPEPTIDE TRANSPORTER 5 (OPT5)
AT4G27850		AT4G27850 AT4G27850.1 Glycine-rich protein family;(source:Araport11) protein_coding
AT4G27860		AT4G27860 AT4G27860.1 vacuolar iron transporter (VIT) family protein;(source:Araport11) protein_coding MEMBRANE OF ER BODY 1 (MEB1) MEMBRANE OF ER BODY 1 (MEB1)
AT4G28650		AT4G28650 AT4G28650.1 Encodes one of the two putative eLRR kinase closely related to PXY (At1g08590/PXL1 and At4g28650/PXL2). Insertion mutants in either pxl1 or pxl2 do not exhibit an obvious phenotype in the stem; double-mutant combinations of a Col allele, of pxy (pxy-3) with pxl1 and pxl2, generate a more severe vascular phenotype than pxy-3 alone, suggesting that these genes act synergistica…
AT4G31250		AT4G31250 AT4G31250.1 Leucine-rich repeat protein kinase family protein;(source:Araport11) protein_coding (PRK7) (PRK7)
AT4G37230		AT4G37230 AT4G37230.1 Photosystem II manganese-stabilising protein (PsbO) family;(source:Araport11) protein_coding
AT4G38530		AT4G38530 AT4G38530.1 Encodes a putative phosphoinositide-specific phospholipase C. There are two genes called ATPLC1, one corresponding to AT4g38530 (this one) and one corresponding to AT5g58670. protein_coding PHOSPHOLIPASE C1 (PLC1) (ATPLC3);PHOSPHOINOSITIDE-SPECIFIC PHOSPHOLIPASE C ISOFORM 3 (PLC3);PHOSPHOLIPASE C1 (PLC1);PHOSPHOLIPASE C1 (ATPLC1)
AT4G38540		AT4G38540 AT4G38540.1 FAD/NAD(P)-binding oxidoreductase family protein;(source:Araport11) protein_coding
AT4G38930		AT4G38930 AT4G38930.2 Ubiquitin fusion degradation UFD1 family protein;(source:Araport11) protein_coding
AT5G01600		AT5G01600 AT5G01600.1 Encodes a ferretin protein that is targeted to the chloroplast. Member of a Ferritin gene family. Gene expression is induced in response to iron overload and by nitric oxide. Expression of the gene is downregulated in the presence of paraquat, an inducer of photoxidative stress. protein_coding FERRETIN 1 (FER1) FERRETIN 1 (FER1);ARABIDOPSIS THALIANA FERRETIN 1 (ATFER1)
AT5G01730		AT5G01730 AT5G01730.1 Encodes a member of the SCAR family.These proteins are part of a complex (WAVE) complex.The SCAR subunit activates the ARP2/3 complex which in turn act as a nucleator for actin filaments. protein_coding SCAR FAMILY PROTEIN 4 (SCAR4) (WAVE3);SCAR FAMILY PROTEIN 4 (SCAR4); (ATSCAR4)
AT5G05430		AT5G05430 AT5G05430.1 RNA-binding protein;(source:Araport11) protein_coding
AT5G06860		AT5G06860 AT5G06860.1 Encodes a polygalacturonase inhibiting protein involved in defense response. PGIPs inhibit the function of cell wall pectin degrading enzymes such as those produced by fungal pathogens. PGIP1 is induced by fungal infection. Suppressed in the proton sensitive stop1-mutant, but the transcription level was recovered by transformation of STOP2. Knockout mutant showed severe dama…
AT5G09445		AT5G09445 AT5G09445.1 hypothetical protein;(source:Araport11) protein_coding
AT5G15850		AT5G15850 AT5G15850.1 Homologous to the flowering-time gene CONSTANS. protein_coding CONSTANS-LIKE 1 (COL1) CONSTANS-LIKE 1 (COL1);B-BOX DOMAIN PROTEIN 2 (BBX2); (ATCOL1)
AT5G45470		AT5G45470 AT5G45470.1 transmembrane protein, putative (DUF594);(source:Araport11) protein_coding
AT5G48770		AT5G48770 AT5G48770.1 Disease resistance protein (TIR-NBS-LRR class) family;(source:Araport11) protein_coding
AT5G53050		AT5G53050 AT5G53050.2 alpha/beta-Hydrolases superfamily protein;(source:Araport11) protein_coding
AT5G59660		AT5G59660 AT5G59660.1 Leucine-rich repeat protein kinase family protein;(source:Araport11) protein_coding
AT5G64570		AT5G64570 AT5G64570.1 Encodes a beta-d-xylosidase that belongs to family 3 of glycoside hydrolases. protein_coding BETA-D-XYLOSIDASE 4 (XYL4) BETA-D-XYLOSIDASE 4 (XYL4);ARABIDOPSIS THALIANA BETA-D-XYLOSIDASE 4 (ATBXL4)
AT5G66560		AT5G66560 AT5G66560.1 Phototropic-responsive NPH3 family protein;(source:Araport11) protein_coding

## Sheet: Table S1G
Calixto et al. (2019) Cold-Dependent Expression and Alternative Splicing of Arabidopsis Long Non-Coding RNAs
Table S1G. Gene descriptions of genes overlapping DE+DAS NATs
NAT overlapping gene		Locus Identifier Gene Model Description
AT1G01450		AT1G01450 AT1G01450.1 Protein kinase superfamily protein;(source:Araport11) protein_coding
AT1G25097		AT1G25097 AT1G25097.1 hypothetical protein;(source:Araport11) protein_coding
AT1G29355		AT1G29355 AT1G29355.1 hypothetical protein;(source:Araport11) protein_coding
AT1G60510		AT1G60510 AT1G60510.1 pseudogene of Dynamin related protein 4C;(source:Araport11) pseudogene DYNAMIN RELATED PROTEIN 4D (DRP4D) DYNAMIN RELATED PROTEIN 4D (DRP4D)
AT1G69570		AT1G69570 AT1G69570.1 CDF5 is a circadian regulated transcript that is antiphasic with respect to its natural antisense transcript (NAT) FLORE (AT1G69572).CDF5 transcript accumulation delays flowering. CDF5 links circadian oscillation and photoperiodism. protein_coding CYCLING DOF FACTOR 5 (CDF5) CYCLING DOF FACTOR 5 (CDF5)
AT1G72860		AT1G72860 AT1G72860.1 Disease resistance protein (TIR-NBS-LRR class) family;(source:Araport11) protein_coding
AT1G79530		AT1G79530 AT1G79530.1 Encodes one of the chloroplast/plastid localized GAPDH isoforms (GAPCp1/At1g79530 and GAPCp2/At1g16300). gapcp double mutants display a drastic phenotype of arrested root development, dwarfism and sterility. GAPCps are important for the synthesis of serine in roots. protein_coding GLYCERALDEHYDE-3-PHOSPHATE DEHYDROGENASE OF PLASTID 1 (GAPCP-1) GLYCERALDEHYDE-3-PHOSPHATE DEHY…
AT2G31750		AT2G31750 AT2G31750.1 Encodes an auxin glycosyltransferase that is likely to be involved in regulation of auxin by glycosylation. protein_coding UDP-GLUCOSYL TRANSFERASE 74D1 (UGT74D1) UDP-GLUCOSYL TRANSFERASE 74D1 (UGT74D1)
AT2G36790		AT2G36790 AT2G36790.1 The At2g36790 gene encodes a UDP-glucose:flavonol-3-O-glycoside-7-O-glucosyltransferase (UGT73C6)attaching a glucosyl residue to the 7-O-position of the flavonols kaempferol, quercetin and their 3-O-glycoside derivatives. protein_coding UDP-GLUCOSYL TRANSFERASE 73C6 (UGT73C6) UDP-GLUCOSYL TRANSFERASE 73C6 (UGT73C6)
AT3G21760		AT3G21760 AT3G21760.1 Encodes HYR1, a UDP glycosyltransferase (UGT). HYR1 glucosylates hypostatin, an inhibitor of cell expansion in vivo to form a bioactive glucoside. protein_coding HYPOSTATIN RESISTANCE 1 (HYR1) HYPOSTATIN RESISTANCE 1 (HYR1)
AT3G52070		AT3G52070 AT3G52070.1 RNA/RNP complex-1-interacting phosphatase;(source:Araport11) protein_coding
AT4G01595		AT4G01595 AT4G01595.1 Protein kinase superfamily protein;(source:Araport11) protein_coding
AT4G26790		AT4G26790 AT4G26790.1 GDSL-motif esterase/acyltransferase/lipase. Enzyme group with broad substrate specificity that may catalyze acyltransfer or hydrolase reactions with lipid and non-lipid substrates. protein_coding
AT5G18240		AT5G18240 AT5G18240.1 Encodes MYR1 (MYR1). protein_coding MYB-RELATED PROTEIN 1 (MYR1) MYB-RELATED PROTEIN 1 (MYR1);ARABIDOPSIS MYB-RELATED PROTEIN 1 (ATMYR1)
AT5G41610		AT5G41610 AT5G41610.1 member of Putative Na+/H+ antiporter family protein_coding CATION/H+ EXCHANGER 18 (CHX18) CATION/H+ EXCHANGER 18 (CHX18);ARABIDOPSIS THALIANA CATION/H+ EXCHANGER 18 (ATCHX18)

## Sheet: Table S1H
Calixto et al. (2019) Cold-Dependent Expression and Alternative Splicing of Arabidopsis Long Non-Coding RNAs
Table S1H. Gene descriptions of genes overlapping DAS only NATs
NAT overlapping gene		Locus Identifier Gene Model Description
AT1G07725		AT1G07725 AT1G07725.1 A member of EXO70 gene family, putative exocyst subunits, conserved in land plants. Arabidopsis thaliana contains 23 putative EXO70 genes, which can be classified into eight clusters on the phylogenetic tree. protein_coding EXOCYST SUBUNIT EXO70 FAMILY PROTEIN H6 (EXO70H6) EXOCYST SUBUNIT EXO70 FAMILY PROTEIN H6 (ATEXO70H6);EXOCYST SUBUNIT EXO70 FAMILY PROTEIN H6 (EXO70H6)
AT1G26210		AT1G26210 AT1G26210.1 AtSOFL1 acts redundantly with AtSOFL2 as positive regulator of cytokinin levels. protein_coding SOB FIVE-LIKE 1 (SOFL1) SOB FIVE-LIKE 1 (ATSOFL1);SOB FIVE-LIKE 1 (SOFL1)
AT1G34842		AT1G34842 AT1G34842.1 transposable_element_gene;(source:Araport11);non-LTR retroelement reverse transcriptase;(source:TAIR10) transposable_element_gene
AT1G60530		AT1G60530 AT1G60530.1 Dynamin related protein 4A;(source:Araport11) protein_coding DYNAMIN RELATED PROTEIN 4A (DRP4A) DYNAMIN RELATED PROTEIN 4A (DRP4A)
AT1G60540		AT1G60540 AT1G60540.1 Annotated as pseudogene of the dynamin family.Possibly not a pseudogene based on evidence for transcription (RNA-seq) and translation (Ribo-seq) described in PMID:27791167 pseudogene DYNAMIN RELATED PROTEIN 4B (DRP4B) DYNAMIN RELATED PROTEIN 4B (DRP4B)
AT1G80320		AT1G80320 AT1G80320.1 2-oxoglutarate (2OG) and Fe(II)-dependent oxygenase superfamily protein;(source:Araport11) protein_coding
AT1G80320
AT3G63440		AT3G63440 AT3G63440.1 This gene used to be called AtCKX7. It encodes a protein whose sequence is similar to cytokinin oxidase/dehydrogenase, which catalyzes the degradation of cytokinins. protein_coding CYTOKININ OXIDASE/DEHYDROGENASE 6 (CKX6) CYTOKININ OXIDASE 6 (ATCKX6); (ATCKX7);CYTOKININ OXIDASE/DEHYDROGENASE 6 (CKX6)
AT4G37430		AT4G37430 AT4G37430.1 Encodes a member of the CYP81F cytochrome P450 monooxygenase subfamily. protein_coding "CYTOCHROME P450, FAMILY 91, SUBFAMILY A, POLYPEPTIDE 2" (CYP91A2) CYTOCHROME P450 MONOOXYGENASE 81F1 (CYP81F1);"CYTOCHROME P450, FAMILY 91, SUBFAMILY A, POLYPEPTIDE 2" (CYP91A2)
AT5G18260		AT5G18260 AT5G18260.1 RING/U-box superfamily protein;(source:Araport11) protein_coding
AT5G54570		AT5G54570 AT5G54570.1 beta glucosidase 41;(source:Araport11) protein_coding BETA GLUCOSIDASE 41 (BGLU41) BETA GLUCOSIDASE 41 (BGLU41)

## Sheet: Table S2A
Calixto et al. (2019) Cold-Dependent Expression and Alternative Splicing of Arabidopsis Long Non-Coding RNAs
Table S2A. Pre- and pri-miRNAs in RTD2 (Zhang et al., 2017).					Key:
					N/A: Not applicable or Not available
					transposon host-gene
					Also in lncRNA list
mirEX	pre-miRNA	Protein host pri-miRNA	NcRNA host pri-miRNA
MIR854b	N/A	N/A	AT5G29975
MIR854d	N/A	N/A	AT5G31719
MIR854c	N/A	N/A	AT5G32197
MIR854a	N/A	N/A	AT5G32228
MIR854e	N/A	N/A	AT5G32306
MIR162a	N/A	N/A	AT5G08185
MIR5654	N/A	N/A	AT1G32583
MIR5026	N/A	N/A	AT4G13495
MIR400	AT1G32582	N/A	AT1G32583
MIR850	AT4G13493	N/A	AT4G13495
MIR863	AT4G13494	N/A	AT4G13495
MIR156b	AT4G30972	N/A	AT4G30975
MIR156f	AT5G26147	N/A	AT5G26146
MIR5658	N/A	N/A	AT4G39838
MIR2112	N/A	AT1G01650	N/A
MIR5656	N/A	AT1G05780	N/A
MIR2936	N/A	AT4G02380	N/A
MIR4245	N/A	AT5G52070	N/A
MIR5028	N/A	AT4G10596	N/A
MIR415	N/A	AT1G74458	N/A
MIR5024	N/A	AT1G44100	N/A
MIR5014a	N/A	AT1G65960	N/A
MIR5632	N/A	AT2G19390	N/A
MIR1886	N/A	AT2G37160	N/A
MIR5650	N/A	AT2G48140	N/A
MIR1888b	N/A	AT3G60960	N/A
MIR1888a	N/A	AT5G21100	N/A
MIR3434	N/A	AT5G22770	N/A
MIR5640	N/A	AT1G05570	N/A
MIR838	AT1G01046	AT1G01040	N/A
MIR835	AT1G76062	AT1G76065	N/A
MIR402	AT1G77235	AT1G77230	N/A
MIR833a	AT1G78478	AT1G78476	N/A
MIR840	AT2G02741	AT2G02750	N/A
MIR844	AT2G23347	AT2G23348	N/A
MIR862	AT2G25171	AT2G25170	N/A
MIR472	AT1G12294	AT1G12290	N/A
MIR837	AT1G18879	AT1G18880	N/A
MIR853	AT3G23326	AT3G23325	N/A
MIR778	AT2G41616	AT2G41620	N/A
MIR852	AT4G14504	AT4G14500	N/A
MIR834	AT5G08210	AT5G08230	N/A
MIR156d	AT5G10945	AT5G10946	N/A
MIR848	AT5G13887	AT5G13890	N/A
MIR860	AT5G26038	AT5G26030	N/A
MIR420	AT5G62848	AT5G62850	N/A
MIR398c	N/A	N/A	AT5G14565
MIR172a	N/A	N/A	AT2G28056
MIR824	N/A	N/A	AT4G24415
MIR399c	N/A	N/A	AT5G62162
MIR399d	N/A	N/A	AT2G34202
MIR156a	N/A	N/A	AT2G25095
MIR156c	N/A	N/A	AT4G31877
MIR157a	N/A	N/A	AT1G66783
MIR157c	N/A	N/A	AT3G18217
MIR159a	N/A	N/A	AT1G73687
MIR159b	N/A	N/A	AT1G18075
MIR160a	N/A	N/A	AT2G39175
MIR160b	N/A	N/A	AT4G17788
MIR160c	N/A	N/A	AT5G46845
MIR161	N/A	N/A	AT1G48267
MIR164b	N/A	N/A	AT5G01747
MIR166a	N/A	N/A	AT2G46685
MIR166e	N/A	N/A	AT5G41905
MIR167a	N/A	N/A	AT3G22886
MIR168a	N/A	N/A	AT4G19395
MIR171b	N/A	N/A	AT1G11735
MIR171c	N/A	N/A	AT1G62035
MIR172b	N/A	N/A	AT5G04275
MIR319a	N/A	N/A	AT4G23713
MIR390a	N/A	N/A	AT2G38325
MIR394b	N/A	N/A	AT1G76135
MIR395a	N/A	N/A	AT1G26973
MIR396a	N/A	N/A	AT2G10606
MIR396b	N/A	N/A	AT5G35407
MIR397a	N/A	N/A	AT4G05105
MIR822	N/A	N/A	AT5G03552
MIR823	N/A	N/A	AT3G13724
MIR839	N/A	N/A	AT1G67481
MIR858a	N/A	N/A	AT1G71002
MIR841b	N/A	N/A	AT4G04408
MIR414	N/A	N/A	AT1G67195
MIR156e	N/A	N/A	AT5G11977
MIR156g	N/A	N/A	AT2G19425
MIR156h	N/A	N/A	AT5G55835
MIR157b	N/A	N/A	AT1G66795
MIR157d	N/A	N/A	AT1G48742
MIR158b	N/A	N/A	AT1G55591
MIR159c	N/A	N/A	AT2G46255
MIR162b	N/A	N/A	AT5G23065
MIR163	N/A	N/A	AT1G66725
MIR164a	N/A	N/A	AT2G47585
MIR164c	N/A	N/A	AT5G27807
MIR165b	N/A	N/A	AT4G00885
MIR166b	N/A	N/A	AT3G61897
MIR166c	N/A	N/A	AT5G08712
MIR166d	N/A	N/A	AT5G08717
MIR166f	N/A	N/A	AT5G43603
MIR166g	N/A	N/A	AT5G63715
MIR167b	N/A	N/A	AT3G63375
MIR167c	N/A	N/A	AT3G04765
MIR167d	N/A	N/A	AT1G31173
MIR168b	N/A	N/A	AT5G45307
MIR169a	N/A	N/A	AT3G13405
MIR169b	N/A	N/A	AT5G24825
MIR169c	N/A	N/A	AT5G39635
MIR169d	N/A	N/A	AT1G53683
MIR169e	N/A	N/A	AT1G53687
MIR169f	N/A	N/A	AT3G14385
MIR169g	N/A	N/A	AT4G21595
MIR169h	N/A	N/A	AT1G19371
MIR169i	N/A	N/A	AT3G26812
MIR169j	N/A	N/A	AT3G26813
MIR169k	N/A	N/A	AT3G26815
MIR169l	N/A	N/A	AT3G26816
MIR169n	N/A	N/A	AT3G26819
MIR170	N/A	N/A	AT5G66045
MIR171a	N/A	N/A	AT3G51375
MIR172c	N/A	N/A	AT3G11435
MIR172d	N/A	N/A	AT3G55512
MIR172e	N/A	N/A	AT5G59505
MIR173	N/A	N/A	AT3G23125
MIR2111b	N/A	N/A	AT5G02035
MIR319b	N/A	N/A	AT5G41663
MIR319c	N/A	N/A	AT2G40805
MIR390b	N/A	N/A	AT5G58465
MIR391	N/A	N/A	AT5G60408
MIR393a	N/A	N/A	AT2G39885
MIR393b	N/A	N/A	AT3G55734
MIR394a	N/A	N/A	AT1G20375
MIR395b	N/A	N/A	AT1G26975
MIR395c	N/A	N/A	AT1G26985
MIR395d	N/A	N/A	AT1G69792
MIR395e	N/A	N/A	AT1G69795
MIR395f	N/A	N/A	AT1G69797
MIR397b	N/A	N/A	AT4G13555
MIR398a	N/A	N/A	AT2G03445
MIR398b	N/A	N/A	AT5G14545
MIR399e	N/A	N/A	AT2G34204
MIR399f	N/A	N/A	AT2G34208
MIR401	N/A	N/A	AT4G08116
MIR404	N/A	N/A	AT1G31358
MIR405a	N/A	N/A	AT2G22668
MIR405b	N/A	N/A	AT5G50717
MIR405d	N/A	N/A	AT4G05508
MIR406	N/A	N/A	AT1G52185
MIR407	N/A	N/A	AT2G32698
MIR408	N/A	N/A	AT2G47015
MIR413	N/A	N/A	AT1G62355
MIR417	N/A	N/A	AT2G32273
MIR418	N/A	N/A	AT3G18895
MIR419	N/A	N/A	AT4G32445
MIR426	N/A	N/A	AT1G60025
MIR447a	N/A	N/A	AT4G03445
MIR447b	N/A	N/A	AT4G03455
MIR447c	N/A	N/A	AT4G03438
MIR771	N/A	N/A	AT3G53015
MIR773a	N/A	N/A	AT1G35501
MIR774a	N/A	N/A	AT1G60073
MIR775	N/A	N/A	AT1G78206
MIR776	N/A	N/A	AT1G61732
MIR777	N/A	N/A	AT1G70645
MIR779	N/A	N/A	AT2G22496
MIR780	N/A	N/A	AT4G14811
MIR781a	N/A	N/A	AT1G21202
MIR825	N/A	N/A	AT2G26211
MIR826	N/A	N/A	AT4G03039
MIR827	N/A	N/A	AT3G59884
MIR828	N/A	N/A	AT4G27765
MIR829	N/A	N/A	AT1G32713
MIR830	N/A	N/A	AT1G14071
MIR831	N/A	N/A	AT2G24103
MIR832	N/A	N/A	AT4G10345
MIR836	N/A	N/A	AT2G25011
MIR841a	N/A	N/A	AT4G13564
MIR842	N/A	N/A	AT1G61224
MIR846	N/A	N/A	AT1G61226
MIR843	N/A	N/A	AT3G48057
MIR845a	N/A	N/A	AT4G23387
MIR845b	N/A	N/A	AT4G23375
MIR847	N/A	N/A	AT1G07051
MIR849	N/A	N/A	AT3G44444
MIR851	N/A	N/A	AT3G53016
MIR856	N/A	N/A	AT1G32992
MIR857	N/A	N/A	AT4G13554
MIR859	N/A	N/A	AT1G60072
MIR861	N/A	N/A	AT3G48201
MIR865	N/A	N/A	AT5G15833
MIR866	N/A	N/A	AT5G40384
MIR867	N/A	N/A	AT4G21362
MIR868	N/A	N/A	AT3G18827
MIR869	N/A	N/A	AT5G39693
MIR870	N/A	N/A	AT5G52797
MIR416	N/A	N/A	AT2G16145
MIR2111a	N/A	N/A	AT3G09285

## Sheet: Table S2B
Calixto et al. (2019) Cold-Dependent Expression and Alternative Splicing of Arabidopsis Long Non-Coding RNAs
Table S2B. Pri-miRNAs in RTD2 (Zhang et al., 2017) and their expression in the RNA-seq time course.
Differentially regulated by cold at the expression (DE) and/or alternative splicing level (DAS).
	Not/low expressed	Expressed
		Not affected	DE-only	DE+DAS	DAS-only	Total
Number of pri-miRNAs	124	32	31	3	2	36
Gene ID	AT1G07051	AT1G01040	AT1G05570	AT4G13495	AT5G22770
	AT1G14071	AT1G01650	AT1G11735	AT5G08185	AT5G52070
	AT1G19371	AT1G05780	AT1G18075	AT5G21100
	AT1G20375	AT1G12290	AT1G18880
	AT1G21202	AT1G32583	AT1G31173
	AT1G26973	AT1G67195	AT1G44100
	AT1G26975	AT1G76065	AT1G48267
	AT1G26985	AT1G76135	AT1G65960
	AT1G31358	AT1G77230	AT1G66725
	AT1G32713	AT2G02750	AT1G71002
	AT1G32992	AT2G19390	AT1G73687
	AT1G35501	AT2G25170	AT1G74458
	AT1G48742	AT2G37160	AT1G78206
	AT1G52185	AT2G39175	AT1G78476
	AT1G53683	AT2G41620	AT2G10606
	AT1G53687	AT2G46685	AT2G26211			DE, DE+DAS and DAS miRNA genes where miRNA is in protein-coding host gene
	AT1G55591	AT2G47015	AT2G38325
	AT1G60025	AT2G48140	AT3G18217
	AT1G60072	AT3G13405	AT3G23325
	AT1G60073	AT3G22886	AT3G26815
	AT1G61224	AT3G60960	AT4G02380
	AT1G61226	AT4G14500	AT4G04408
	AT1G61732	AT4G19395	AT4G13564
	AT1G62035	AT4G23713	AT4G17788
	AT1G62355	AT4G30975	AT4G24415
	AT1G66783	AT4G39838	AT5G03552
	AT1G66795	AT5G01747	AT5G04275
	AT1G67481	AT5G08230	AT5G10946
	AT1G69792	AT5G13890	AT5G14565
	AT1G69795	AT5G26030	AT5G41905
	AT1G69797	AT5G35407	AT5G62850
	AT1G70645	AT5G46845
	AT2G03445
	AT2G16145
	AT2G19425
	AT2G22496
	AT2G22668
	AT2G23348
	AT2G24103
	AT2G25011
	AT2G25095
	AT2G28056
	AT2G32273
	AT2G32698
	AT2G34202
	AT2G34204
	AT2G34208
	AT2G39885
	AT2G40805
	AT2G46255
	AT2G47585
	AT3G04765
	AT3G09285
	AT3G11435
	AT3G13724
	AT3G14385
	AT3G18827
	AT3G18895
	AT3G23125
	AT3G26812
	AT3G26813
	AT3G26816
	AT3G26819
	AT3G44444
	AT3G48057
	AT3G48201
	AT3G51375
	AT3G53015
	AT3G53016
	AT3G55512
	AT3G55734
	AT3G59884
	AT3G61897
	AT3G63375
	AT4G00885
	AT4G03039
	AT4G03438
	AT4G03445
	AT4G03455
	AT4G05105
	AT4G05508
	AT4G08116
	AT4G10345
	AT4G10596
	AT4G13554
	AT4G13555
	AT4G14811
	AT4G21362
	AT4G21595
	AT4G23375
	AT4G23387
	AT4G27765
	AT4G31877
	AT4G32445
	AT5G02035
	AT5G08712
	AT5G08717
	AT5G11977
	AT5G14545
	AT5G15833
	AT5G23065
	AT5G24825
	AT5G26146
	AT5G27807
	AT5G29975
	AT5G31719
	AT5G32197
	AT5G32228
	AT5G32306
	AT5G39635
	AT5G39693
	AT5G40384
	AT5G41663
	AT5G43603
	AT5G45307
	AT5G50717
	AT5G52797
	AT5G55835
	AT5G58465
	AT5G59505
	AT5G60408
	AT5G62162
	AT5G63715
	AT5G66045

[truncated: 1 more sheets: Table S3]
